# Supplementary material for: Open Labware: 3-D Printing Your Own Lab Equipment
Source: PLoS Biol. 2015 Mar 20;13(3):e1002086. doi: 10.1371/journal.pbio.1002086 (PMC4368627; doi:10.1371/journal.pbio.1002086)
Supplement: S1 Data — Container with all files mentioned in the article that are currently hosted on thingiverse (www.thingiverse.com). (ZIP) [file pbio.1002086.s001.zip]

Archive with 10 entries (10 files):
- Biropette_customisable_high_precision_pipette - by T Baden.zip
- Customizable_Gel_Comb - by anoved.zip
- DIY_Linear_Translational_Stage_-_Micrometer_resolution - by Musti.zip
- DremelFuge_-_A_One-Piece_Centrifuge_for_Rotary_Tools - by cathalgarvey.zip
- Lab-on-an-Arduino_Spectral_Absorbance_Shield_aka_Optical_Density_Meter - by dusjagr.zip
- Microscope_with_iPad_attachement - by ZombieCat.zip
- OpenFuge - by CopabX.zip
- Parametric_3_axis_manipulator_-_optional_servo_mounts - by T Baden.zip
- RPi scope - by T Baden.zip
- Syringe pump 0.3ml intradermal - by siderits.zip
